# Supplementary material for: Differing Dietary Nutrients and Diet-Associated Bacteria Has Limited Impact on Spider Gut Microbiota Composition
Source: Microorganisms. 2021 Nov 15;9(11):2358. doi: 10.3390/microorganisms9112358 (PMC8618231; doi:10.3390/microorganisms9112358)
Supplement: Supplementary file 1 [file microorganisms-09-02358-s001.zip]

Archive with 7 entries (6 files):
- microorganisms-1452291-supplementary-1/
- microorganisms-1452291-supplementary-1/Supplementary Figure 1.tif
- microorganisms-1452291-supplementary-1/Supplementary Figure 2.tif
- microorganisms-1452291-supplementary-1/Supplementary Figure 3.tif
- microorganisms-1452291-supplementary-1/Table S1.xlsx
- microorganisms-1452291-supplementary-1/Table S2.xlsx
- microorganisms-1452291-supplementary-1/Table S3.xlsx
