# Supplementary material for: Differing Dietary Nutrients and Diet-Associated Bacteria Has Limited Impact on Spider Gut Microbiota Composition
Source: Microorganisms. 2021 Nov 15;9(11):2358. doi: 10.3390/microorganisms9112358 (PMC8618231; doi:10.3390/microorganisms9112358)
Supplement: Supplementary file 1 [file microorganisms-09-02358-s001.zip › microorganisms-1452291-supplementary-1/Table S1.xlsx]

## Sheet: Sheet1
Table S1. The number of species at genus level in each sample.
Sample	TC_LY 1	TC_LY 2	TC_LY 3	TC_LY 4	TC_WH 1	TC_WH 2	TC_WH 3	TC_WH 4	TC_WH 5	LN_WH 1	LN_WH 2	LN_WH 3	LN_WH 4	CC-TC_LY 1	CC-TC_LY 2	CC-TC_LY 3	CC-TC_LY 4	CC-TC_LY 5	CC-TC_WH 1	CC-TC_WH 2	CC-TC_WH 3	CC-TC_WH 4	CC-TC_WH 5	CC-LN_WH 1	CC-LN_WH 2	CC-LN_WH 3	CC-LN_WH 4	CC-LN_WH 5
Number of species at gunes level	113	184	96	318	50	73	46	249	221	104	112	223	149	45	184	90	36	264	80	33	82	37	84	169	98	37	115	45
