# Supplementary material for: Differing Dietary Nutrients and Diet-Associated Bacteria Has Limited Impact on Spider Gut Microbiota Composition
Source: Microorganisms. 2021 Nov 15;9(11):2358. doi: 10.3390/microorganisms9112358 (PMC8618231; doi:10.3390/microorganisms9112358)
Supplement: Supplementary file 1 [file microorganisms-09-02358-s001.zip › microorganisms-1452291-supplementary-1/Table S2.xlsx]

## Sheet: 均值数据
					A		B		C		MA		MB		MC
OTU67	Tenericutes		g__Spiroplasma		12779.6	0.206779	2492.8	0.0408207	4219	0.0687456
OTU210	Proteobacteria		g__unclassified_f__Enterobacteriaceae		1319.8	0.0213549	1689.6	0.027668	1888	0.0307636	2666.4	0.0520072	1692.6	0.036252	1425	0.0262424
OTU1007	Proteobacteria		g__Acinetobacter										540.6	0.0115785	595.75	0.0109712
OTU1178	Proteobacteria		g__Pseudomonas		19598.4	0.31711	26373.2	0.431873	31840.8	0.518823	46889.6	0.914566	40691.4	0.871527	23327.8	0.429598
					61803.2		61067		61371.2		51269.8		46689.8		54301.5
				The general that had an abundance of at least 1% of the total number of OTUs were present.
			Phylum	Phylogenetic group (Genus)	CC-LN_WH %	CC-TC_WH %	CC-TC_LY %	LN_WH %	TC_WH %	TC_LY %
			Tenericutes	Spiroplasma	20.7	4.1	6.9	0	0	0
			Proteobacteria	g__unclassified_f__Enterobacteriaceae	2.14	2.7	3.1	5.2	3.6	2.6
				Acinetobacter	0	0	0	0	11.6	1.1
				Pseudomonas	31.7	43.2	51.9	91.5	87.2	43
																																										P	G
OTU67	0	21579	2238	2887	37194	12779.6		0	6648	2938	0	2878	2492.8		0	15171	1	4219	0	3878.2		0	0	0	0	0	0		0	0	0	0	0	0		0	0	3	0	0.75		Tenericutes	Spiroplasma
OTU210	4665	722	87	929	196	1319.8		6071	109	961	17	1290	1689.6		484	2207	4191	46	2512	1888		2377	2665	4099	2403	1788	2666.4		2105	1676	1287	1266	2129	1692.6		2594	1672	713	721	1425		Proteobacteria	unclassified_f_Enterobacteriaceae
OTU1007	124	13	0	5	0	28.4		30	2	3	0	5	8		0	10	23	4	543	116		7	107	62	59	16	50.2		186	183	237	105	1992	540.6		244	382	58	1699	595.75		Proteobacteria	Acinetobacter
OTU1178	56480	15774	3959	14706	7073	19598.4		56419	5767	29343	751	39586	26373.2		6640	48427	53261	2503	48373	31840.8		47575	45191	53426	44700	43556	46889.6		44551	42547	41714	36382	38263	40691.4		40212	28620	10633	13846	23327.8		Proteobacteria	Pseudomonas

## Sheet: 分析
																																										P	G
OTU67	0	21579	2238	2887	37194	12779.6		0	6648	2938	0	2878	2492.8		0	15171	1	4219	0	3878.2		0	0	0	0	0	0		0	0	0	0	0	0		0	0	3	0	0.75		Tenericutes	Spiroplasma
OTU210	4665	722	87	929	196	1319.8		6071	109	961	17	1290	1689.6		484	2207	4191	46	2512	1888		2377	2665	4099	2403	1788	2666.4		2105	1676	1287	1266	2129	1692.6		2594	1672	713	721	1425		Proteobacteria	unclassified_f_Enterobacteriaceae
OTU1007	124	13	0	5	0	28.4		30	2	3	0	5	8		0	10	23	4	543	116		7	107	62	59	16	50.2		186	183	237	105	1992	540.6		244	382	58	1699	595.75		Proteobacteria	Acinetobacter
OTU1178	56480	15774	3959	14706	7073	19598.4		56419	5767	29343	751	39586	26373.2		6640	48427	53261	2503	48373	31840.8		47575	45191	53426	44700	43556	46889.6		44551	42547	41714	36382	38263	40691.4		40212	28620	10633	13846	23327.8		Proteobacteria	Pseudomonas

## Sheet: Sheet3
	Table S1. Taxonomic composition of bacterial community at the genus level in each sample (>1%).
Phylum	Phylogenetic group (Genus)	LN_WH %	TC_WH %	TC_LY %	CC-LN_WH %	CC-TC_WH %	CC-TC_LY %
Tenericutes	Spiroplasma	0	0	0	20.7	4.1	6.9
Proteobacteria	g__unclassified_f__Enterobacteriaceae	5.2	3.6	2.6	2.14	2.7	3.1
	Acinetobacter	0	11.6	1.1	0	0	0
	Pseudomonas	91.5	87.2	43	31.7	43.2	51.9
	Enterobacteriaceae (family) was used for the unclassified group at the genus.
