# Supplementary material for: Differing Dietary Nutrients and Diet-Associated Bacteria Has Limited Impact on Spider Gut Microbiota Composition
Source: Microorganisms. 2021 Nov 15;9(11):2358. doi: 10.3390/microorganisms9112358 (PMC8618231; doi:10.3390/microorganisms9112358)
Supplement: Supplementary file 1 [file microorganisms-09-02358-s001.zip › microorganisms-1452291-supplementary-1/Table S3.xlsx]

## Sheet: Sheet1
	Table S2. The significance of differences between test groups.
Characteristics	SumsOfSqs	MeanSqs	F.Model	R2	P.value	P.adjust
Ant	0.39819	0.1991	3.3465	0.37829	0.002	0.002
Spider	0.21349	0.10675	0.49258	0.07587	0.776	0.776
Six_groups	1.35041	0.27008	1.90844	0.29323	0.055	0.11
all	4.60538	0.16448	0	1	1	1
Principal coordinate analysis (PCoA) of unweighted UniFrac analysis demonstrated that there was significant variation among ants (PERMANOVAR, P<0.05)
